# Supplementary material for: Defective STIM-mediated store operated Ca2+ entry in hepatocytes leads to metabolic dysfunction in obesity
Source: eLife. 2017 Dec 15;6:e29968. doi: 10.7554/eLife.29968 (PMC5777820; doi:10.7554/eLife.29968)
Supplement: Figure 1—figure supplement 2—source data 1. [file elife-29968-fig1-figsupp2-data1.xlsx]

## Sheet: Fig 1S2B
									Quantification of the ration betwen STIM1 intensity in the edge/cytosol
		STIM1 translocation:		Fold change: Tg/non-treated cells					CHOW		3weeks		5weeks		7weeks		11weeks				Pixel intensities in the cell
		chow	3 wks	5wks	7wks	11wks			NT	TG	NT	TG	NT	TG	NT	TG	NT	TG			CHOW	3weeks	5weeks	7weeks	11weeks
		2.90501	3.75146	1.45238	0.72713	0.738414			1.79785	5.22278	2.27516	8.53516	4.54894	6.6068	1.69888	1.2353	2.14731	1.58561			NT	NT	NT	NT	NT
		3.78272	3.7425	1.60698	1.36737	0.489943			1.48176	5.60508	1.8266	6.83605	2.29092	3.68146	1.64676	2.25173	1.44802	0.709445			7	34	7	161	97
		2.26518	1.04836	2.77915	1.01134	0.561586			0.765585	8.55724	3.56078	3.73297	2.11131	5.86764	1.58166	1.5996	1.83575	1.03093			0	131	58	213	80
		1.63302	4.22846	1.84564	0.837451	0.826764			1.79851	4.07395	1.95719	8.27591	3.37483	6.22872	2.14352	1.7951	1.50487	1.24417			11	64	15	145	130
		4.42692	5.3222	2.58741	0.681824	0.829646			1.67209	2.73056	1.79372	9.54653	1.93232	4.9997	1.89563	1.29248	1.67799	1.39214			0	105	21	573	70
		1.95565	2.66768	2.5061	0.972571	1.93991															0	39	81	318	185
		4.67875	2.65428	1.38353	0.878775	2.0344			1.50089	6.64433	2.79826	7.46484	2.472	6.19507	1.63879	1.59384	1.56957	3.04482			25	40	54	333	156
		5.20436	1.65751	2.29988	0.992115	1.3612			2.27277	4.44475	2.34185	6.21594	3.57596	4.94745	2.21466	1.94618	1.29436	2.63323			28	52	12	284	162
		4.05165	1.26288	1.60538	0.673793	0.824223			1.6288	7.62073	3.22638	5.34776	2.39235	5.50211	1.93958	1.92429	0.992902	1.35153			13	28	5	293	162
		4.69142	3.11476	3.79096	1.65931	1.15454			1.39655		3.23683	4.08774	2.90934	4.67059	2.82233	1.90166	1.66985	1.37633			0	21	42	479	269
		3.76225	1.8854	2.01171	1.22178	2.11792			1.19807	6.23519	2.14777	6.6898	1.75588	6.65649	1.31899	2.18861	1.08787	1.25599			4	41	20	286	129
		3.46359	1.80713	2.34863	1.482	1.28126															0	17	112	326	191
		2.11255	1.41312	1.86011	1.47396	1.25532			1.52031	6.15977	2.44066	4.60162	2.50092	5.03111	1.44349	1.76363	1.09795	2.32538			35	74	209	195	184
			3.1516	0.9025	1.65865	0.633435			1.24589	5.84499	1.93944	3.50482	2.41542	5.67294	1.47097	2.17997	1.49259	1.91239			1	18	182	125	108
			3.7676	2.40519	0.833574	0.893546			1.44835	5.44906	2.58868	3.65812	2.00646	3.73224	1.47788	2.17834	1.41298	1.77373			0	8	43	291	197
	Average	3.45639	2.765	2.09237	1.09811	1.12947			1.19617	4.14305	2.31103	7.28346	3.26773	2.94913	1.53337	2.54332	2.3395	1.48192			0	9	96		118
	SD	1.17888	1.24948	0.702121	0.350214	0.534974			1.69635	3.58363	1.5796	5.95132	1.37066	3.29671	1.49452	1.24579	1.53509	1.37167			0				113
	SE	0.326962	0.322615	0.181287	0.0904249	0.13813															0				428
	N	13	15	15	15	15			1.2382								1.78926				0				124
	p value	0.146	0.0008		p<0.0001	p<0.0001			1.54815								0.996038				0				40
	Unpaired t-test between CHOW and test-group								1.45988								1.14906				0				153
									1.47677								0.434857
									1.1093								1.51845			Average	6.2	45.4	63.8	287.286	154.8
								Average	1.47261	5.45108	2.4016	6.11547	2.595	5.06921	1.75473	1.84266	1.44971	1.63262		SD	10.8123	35.3408	62.8186	123.893	82.5486
								SD	0.313883	1.58445	0.585206	1.92519	0.817315	1.20163	0.394179	0.394841	0.428554	0.619689		SE	2.4177	9.12495	16.2197	33.1118	18.4584
								SE	0.0701864	0.423462	0.1511	0.497082	0.21103	0.31026	0.101776	0.101947	0.0958275	0.160003		N	20	15	15	14	20
								N	20	14	15	15	15	15	15	15	20	15		Unpaired t-test between CHOW and test-group
								p values			p<0.0001		p<0.0001		p=0.024			p=0.848				p<0.0001	p=0.0003	p<0.0001	p<0.0001
								Unpaired t-test between CHOW NT and test-group
								p values		p<0.0001		p<0.0001		p<0.0001		p=0.5466		p=0.3091
								Unpaired t-test between NT and TG

## Sheet: Fig 1S2C
	Body weight
	Wks HFD	0	3	5	7	11
		29.4	29	36.7	40.8	42.1
		27.6	28.6	32.7	42.4	37.2
	Body Glucose
	Wks HFD	0	3	5	7	11
		228	232	304	155	227
		198	285	192	227	176
	Insulin
	Wks HFD	0	3	5	7	11
		1.6	1.029	1.607	5.356	4.219
		0.799	1.229	3.012	4.216
