# Supplementary material for: Defective STIM-mediated store operated Ca2+ entry in hepatocytes leads to metabolic dysfunction in obesity
Source: eLife. 2017 Dec 15;6:e29968. doi: 10.7554/eLife.29968 (PMC5777820; doi:10.7554/eLife.29968)
Supplement: Figure 1—figure supplement 3—source data 1. [file elife-29968-fig1-figsupp3-data1.xlsx]

## Sheet: Fig 1S3A
	STIM2 translocation: Edge/cytosol intensity ratio
		WT		ob/ob
		NT	TG	NT	TG
	1	0.760304	2.8321	2.56762	2.9307
	2	1.35365	4.00959	1.64152	2.1466
	3	1.95276	2.57674	1.70581	2.7537
	4	1.13477	3.49575	1.88622	1.28781
	5	1.2855	3.94405	0.88089	3.36629
	6	2.26489	2.86711	0.591522	2.54364
	7	1.43168	3.10388	0.789313	3.54745
	8	2.48911	2.32119	3.19734	3.4195
	9	1.93524	7.54037	2.1262	5.79657
	10	2.25459	7.14026	2.69552	3.10515
	11		2.90715	2.03031	2.62756
	12		3.76189	2.72952	4.16956
	13		7.28066	1.46764	3.29641
	14		6.7319	1.00466	3.09113
	15		6.32035	3.51936	6.4119
	16		4.51294	2.60434	1.52727
	17		7.26398	1.93721	2.24836
	18		5.0006	0.808717	2.59991
	19		8.46915	1.47501	3.79452
	20		7.01734	1.88526	1.50026
	21		3.53925	3.71776	4.65886
	22		5.23793	2.07507	5.56417
	23		6.22532	4.62381	2.93663
	24		13.9423	2.08154	0.923945
	25		6.39067	0.616654	1.46381
	26		11.1641	0.828117	0.671775
	27		20.3101	1.17076	0.753608
	28		5.73525	0.467505	4.06558
	29		4.92075	0.523605	0.980039
	30		3.65137	0.543709	2.77347
	31		3.86806		5.37695
	32				8.55797
	33				3.58537
	34				1.65746
	35				3.28776
	36				3.13125
	37				3.37055
	38				6.18946
	39				2.06083
	40				3.9799
	41				4.5003
	42				1.89811
	43				1.08224
	Average	1.68625	5.93814	1.80642	3.15429
	SD	0.570866	3.71017	1.06228	1.69162
	SE	0.180524	0.666367	0.193946	0.257969
	N	10	31	30	43
	Unpaired t test between:		p-value
	WT NT	WT TG	0.0009	*
	WT NT	ob/ob NT	0.7359
	ob/ob NT	ob/ob TG	0.0002	#
