# Supplementary material for: Defective STIM-mediated store operated Ca2+ entry in hepatocytes leads to metabolic dysfunction in obesity
Source: eLife. 2017 Dec 15;6:e29968. doi: 10.7554/eLife.29968 (PMC5777820; doi:10.7554/eLife.29968)
Supplement: Figure 3—figure supplement 1—source data 1. [file elife-29968-fig3-figsupp1-data1.xlsx]

## Sheet: Fig 3S1A
		STIM1		un-specific band		Ratio STIM1/unspecific band		Ratio STIM1/unspecific band normalized by control
		SCR shRNA	STIM1 shRNA	SCR shRNA	STIM1 shRNA	SCR shRNA	STIM1 shRNA	SCR shRNA	STIM1 shRNA
	1	20629.2	11632.2	21389.3	21867.9	0.964465	0.531933	1.00465	0.554097
	2	20446.7	10266.6	18755.2	18715.7	1.09019	0.548553	1.13561	0.57141
	3	20187.5	10321.8	19307	17017.2	1.04561	0.606548	1.08917	0.631821
	Average							1.07648	0.585776
	SD							0.0663978	0.0408049
	SE							0.0383348	0.0235587
	N							3	3
								Unpaired t test	*p=0.0005
		STIM2		un-specific band		Ratio STIM2/unspecific band		Ratio STIM2/unspecific band normalized by control
		SCR shRNA	STIM1 shRNA	SCR shRNA	STIM1 shRNA	SCR shRNA	STIM1 shRNA	SCR shRNA	STIM1 shRNA
	1	16473	16071	21389.3	21867.9	0.770151	0.734915	1.0002	0.954435
	2	16201.4	16640.3	18755.2	18715.7	0.863836	0.889108	1.12187	1.15469
	3	14893.6	16922.7	19307	17017.2	0.77141	0.994448	1.00183	1.29149
	Average							1.0413	1.13354
	SD							0.0697785	0.16952
	SE							0.0402866	0.0978726
	N							3	3

## Sheet: Fig 3S1B
		STIM2		un-specific band		Ratio STIM2/unspecific band		Ratio STIM2/unspecific band normalized by control
		SCR shRNA	STIM2 shRNA	SCR shRNA	STIM2 shRNA	SCR shRNA	STIM2 shRNA	SCR shRNA	STIM2 shRNA
	1	23389.2	10067.5	13649.9	14671	1.71351	0.686216	1.00205	0.401296
	2	19926.2	8211.95	11094.3	11545.6	1.79607	0.711262	1.05033	0.415943
	3	20241	9615.12	11220.2	13147.6	1.80397	0.731321	1.05496	0.427673									STIM2		STIM1
	Average							1.03578	0.414971									shSCR	shSTIM1	shSCR	shSTIM1
	SD							0.0293007	0.0132155								1	1.71351	0.686216	1.40862	1.45934
	SE							0.0169168	0.00762999								2	1.79607	0.711262	1.66767	1.76616
	N							3	3								3	1.80397	0.731321	1.38227	1.99287
								Unpaired t test	*p< 0.0001								Average	1.77119	0.7096	1.48619	1.73946
																	SD	0.050104	0.0225984	0.157721	0.267761
																	SE	0.0289276	0.0130472	0.0910604	0.154592
		STIM1		un-specific band		Ratio STIM1/unspecific band		Ratio STIM1/unspecific band normalized by control									N	3	3	3	3
		SCR shRNA	STIM2 shRNA	SCR shRNA	STIM2 shRNA	SCR shRNA	STIM2 shRNA	SCR shRNA	STIM2 shRNA
	1	19227.5	21410.1	13649.9	14671	1.40862	1.45934	0.823755	0.853417
	2	18501.7	20391.4	11094.3	11545.6	1.66767	1.76616	0.975245	1.03284
	3	15509.4	26201.4	11220.2	13147.6	1.38227	1.99286	0.808342	1.16542
	Average							0.869114	1.01723									STIM2	non spec
	SD							0.0922348	0.156585								1			1.71351
	SE							0.0532518	0.0904046								2			1.79607
	N							3	3								3			1.80397
																	4			0.686216
																	5			0.711262
																	6			0.731321
																		STIM1	non spec
																	1		13649.9	1.40862
																	2		11094.3	1.66767
																	3		11220.2	1.38227
																	4		14671	1.45934
																	5		11545.6	1.76616
																	6		13147.6	1.99287

## Sheet: Fig 3S1C
	Representative trace of cytosolic calcium					Tg		SOCE
	time/sec	shScramble	shSTIM1			shScr	shSTIM1	shSc	shSTIM1
	0	0.980697	0.984057		1	2.79774	2.35717	3.84699	1.0363
	5	0.983879	0.985101		2	2.40917	2.53451	3.52241	1.03215
	10	0.983613	0.983165		3	2.27481	2.57291	3.63179	1.29583
	15.001	0.99021	0.987346		4	3.06138	2.46424	2.13998	1.37593
	20.001	0.993642	0.989169		5	2.09163	2.8064	2.79279	2.43168
	25.002	0.99429	0.990166		6	2.62928	2.03147	3.25006	1.02551
	30.003	0.995962	0.990684		7	2.71104	2.43478	3.37104	2.59205
	35.003	0.998518	0.994701		8	2.67082	1.53543	1.56781	1.02137
	40.004	1.00232	1.00056		9	2.27273	2.0737	1.40182	1.23279
	45.004	1.00104	1.00156		10	2.23537	2.64144	2.78901	2.00746
	50.004	1.00028	1.00293		11	3.32383	1.56925	3.06164	1.02122
	55.004	0.998563	1.00371		12	3.4686	1.58775	3.77494	1.33749
	60.004	0.995111	1.00031		13	2.8224	2.07362	2.53105	2.77173
	65.005	0.99562	1.0004		14	2.55849	2.11502	3.70082	1.13212
	70.005	0.993672	0.997549		15	2.95035	2.28357	1.21913	1.03193
	75.005	0.995886	0.995657		16	3.54392	2.11723	1.22223	1.01868
	80.005	0.99188	0.989148		17	4.1421	1.69204	1.25329	1.13689
	85.005	0.995151	0.987893		18	1.82239	1.89587	1.3794	1.07621
	90.005	0.991731	0.98272		19	1.25035	1.79225	3.36883	1.05935
	95.005	0.987502	0.978501		20	2.24451	2.54437	2.43346	1.08262
	100.005	0.985402	0.976553		21	2.012	2.16637	2.66135	1.38749
	105.005	0.98586	0.979943		22	1.6374	2.13986	2.37078	1.4403
	110.005	0.989021	0.9827		23	1.40495	2.23712	2.30729	2.19689
	115.005	0.987974	0.982733		24	2.80468	2.5869	2.18024	1.01322
	120.005	0.989139	0.98498		25	1.69121	1.78936	4.55597	1.06414
	125.005	0.989879	0.986913		26	1.5185	2.48433	2.60998	2.57664
	130.005	0.990641	0.986662		27	1.35767	2.25668	3.09761	1.1036
	135.005	0.992674	0.989573		28	1.41535	2.19595	2.06063	1.03034
	140.005	0.994759	0.99099		29	1.62644	4.53098	1.74978	1.02712
	145.005	0.996838	0.991649		30	1.42201	2.16986	2.7873	1.03194
	150.005	0.994221	0.989717		31	1.57181	5.87406	3.24951	1.10142
	155.005	0.992675	0.987981		32	1.29813	2.17471	2.44373	1.03879
	160.005	0.989698	0.988367		33	1.65156	2.15938	1.7115	1.04998
	165.005	0.987677	0.988938		34	2.04827	2.72141	2.48567	1.05719
	170.005	0.985837	0.990206		35	1.23437	2.55131	4.26261	1.33074
	175.005	0.985933	0.993357		36	2.63655	2.58428	2.85713	2.98505
	180.006	0.986022	0.994857		37	2.27186	1.31207	2.50761	1.02711
	185.007	0.985798	0.995892		38	1.29528	1.64553	2.97013	1.06871
	190.007	0.982013	0.990987		39	1.31743	2.55828	3.07232	1.0494
	195.007	0.979996	0.988659		40	1.37605	2.89887	1.86486	3.09972
	200.007	0.979954	0.989205		41	1.38925	2.17517	2.0401	1.02662
	205.007	0.976999	0.986835		42	1.39642	2.34454	3.47167	1.26847
	210.007	0.975733	0.982589		43	1.75481	1.77807	2.12513	1.20344
	215.007	0.97303	0.977668		44	1.21168	3.12999	3.22831	1.14531
	220.007	0.973394	0.975306		45	1.67295	2.73319	3.89787	1.0894
	225.007	0.979664	0.981218		46	1.60746	3.34581	2.38352	3.72749
	230.007	0.997103	0.995733		47	1.06104	2.83627	2.65024	1.04263
	235.007	1.03276	1.02453		48	1.14207	3.84243	1.59158	1.13159
	240.007	1.07742	1.06766		49	1.14081	2.67741	1.46795	1.03599
	245.007	1.14123	1.12594		50	1.56055	2.13365	1.22777	1.069
	250.007	1.22005	1.19871		51	1.35095	2.41081	3.22488	1.19856
	255.007	1.31884	1.28296		52	3.36595	2.41881	2.72984	1.00212
	260.007	1.42153	1.36998		53	2.81539	2.42184	3.27505	1.16471
	265.007	1.52935	1.46963		54	2.85749	2.47807	3.76915	3.34675
	270.007	1.64691	1.56767		55	3.16907	1.77774	4.64328	1.13459
	275.007	1.76351	1.66099		56	2.53901	2.83401	2.83305	1.32194
	280.007	1.87511	1.74643		57	2.94353	2.5578	3.44294	1.33873
	285.007	1.9824	1.82103		58	3.64041	1.74709	2.38028	1.15104
	290.007	2.07068	1.88126		59	2.93273	2.11921	4.39776	1.07254
	295.007	2.15316	1.9364		60	2.35821	1.78489	5.69789	1.04396
	300.007	2.21913	1.97457		61	2.57781	3.14384	5.76026	3.20451
	305.007	2.26914	1.99965		62	3.94198	1.8359	1.40439	1.01737
	310.008	2.30793	2.01883		63	2.89676	2.06557	1.8362	2.81163
	315.008	2.33448	2.02757		64	3.05368	1.05591	2.44601	1.1016
	320.008	2.35288	2.03459		65	2.28164	1.24403	1.94179	1.04283
	325.008	2.36169	2.03351		66	2.46266	1.24131	2.10541	1.18477
	330.008	2.35679	2.02929		67	2.30767	1.04277	2.20363	1.054
	335.008	2.33781	2.02218		68	3.7715	1.04158	2.51634	1.27225
	340.008	2.32448	2.01053		69	2.66436	1.09602	1.72063	1.16542
	345.009	2.29965	1.99208		70	2.59477	1.02956	1.87173	1.09147
	350.009	2.27415	1.97176		71	1.96342	1.09612	2.97218	2.18519
	355.009	2.24166	1.93969		72	3.47482	1.22203	2.74782	1.03938
	360.009	2.2031	1.90875		73	2.51584	1.39929	1.96831	1.05744
	365.009	2.16299	1.87745		74	2.8838	1.11551	1.27802	1.26016
	370.009	2.11574	1.83924		75	2.04748	1.21559	1.03198	1.15889
	375.009	2.06978	1.8005		76	2.32759	1.13606	1.57923	1.15078
	380.009	2.03303	1.76785		77	2.12103	1.14629	1.70406	1.11676
	385.009	2.00068	1.74025		78	1.94257	1.18643	1.69063	1.11387
	390.009	1.97143	1.71883		79	1.80548	1.02615	2.22522	2.0262
	395.009	1.94023	1.70004		80				1.6095
	400.009	1.91108	1.68227		81				1.359
	405.01	1.8832	1.66251		82				1.50184
	410.01	1.86024	1.64693		83				1.38213
	415.01	1.82586	1.62764		84				1.43671
	420.01	1.80559	1.611		85				1.34361
	425.01	1.77764	1.58792		86				1.33659
	430.01	1.75171	1.57023		87				1.67883
	435.01	1.71791	1.54484		88				1.34434
	440.01	1.68962	1.52205		89				1.37904
	445.01	1.65864	1.4987		90				1.37079
	450.01	1.63951	1.48076		91				1.25712
	455.01	1.62684	1.46487		92				1.57501
	460.01	1.60069	1.44515		Average	2.25844	2.13984	2.62717	1.40808
	465.01	1.57897	1.42729		SD	0.763203	0.80525	0.997331	0.607357
	470.01	1.55957	1.4086		SE	0.085867	0.0905977	0.112208	0.0633214
	475.01	1.5492	1.3949		N	79	79	79	92
	480.01	1.53742	1.3877					Unpaired t test between:
	485.01	1.52077	1.3765					p-value	*p< 0.0001
	490.01	1.51738	1.36875
	495.01	1.49858	1.35596
	500.01	1.48677	1.34663
	505.01	1.47073	1.33177
	510.01	1.45314	1.31818
	515.01	1.43417	1.3033
	520.01	1.43074	1.29882
	525.01	1.42366	1.28758
	530.01	1.40702	1.27631
	535.01	1.39535	1.26514
	540.01	1.38873	1.25876
	545.01	1.37724	1.24784
	550.01	1.36502	1.24033
	555.01	1.35172	1.22927
	560.01	1.33711	1.22165
	565.01	1.31612	1.20922
	570.01	1.30622	1.2028
	575.01	1.28922	1.19216
	580.01	1.27379	1.18092
	585.01	1.26183	1.17167
	590.01	1.25495	1.16763
	595.01	1.24789	1.15995
	600.01	1.24154	1.15455
	605.01	1.23239	1.1493
	610.01	1.22955	1.14707
	615.01	1.21602	1.13824
	620.01	1.21169	1.13576
	625.01	1.19666	1.12623
	630.01	1.1894	1.1237
	635.01	1.17895	1.1165
	640.01	1.1729	1.1132
	645.01	1.16177	1.10764
	650.01	1.15064	1.10003
	655.01	1.14205	1.09382
	660.01	1.13631	1.09051
	665.01	1.13031	1.08625
	670.01	1.12459	1.08257
	675.011	1.11267	1.07592
	680.011	1.10742	1.07205
	685.012	1.10396	1.07129
	690.012	1.09616	1.06685
	695.012	1.08381	1.06023
	700.012	1.0834	1.06135
	705.012	1.07412	1.05545
	710.012	1.07018	1.05288
	715.012	1.0617	1.04728
	720.012	1.05726	1.0453
	725.012	1.05282	1.04167
	730.013	1.04719	1.03914
	735.013	1.03784	1.03311
	740.013	1.02944	1.0277
	745.013	1.02145	1.02298
	750.013	1.01619	1.02088
	755.013	1.0131	1.02002
	760.013	1.00497	1.01584
	765.013	1.00429	1.01652
	770.013	0.999023	1.01347
	775.013	0.996612	1.01001
	780.013	0.994816	1.00438
	785.013	0.991088	1.00131
	790.013	0.988336	1.00003
	795.013	0.978764	0.996554
	800.013	0.958783	0.994097
	805.013	0.949082	0.994298
	810.013	0.946977	0.99278
	815.013	0.956322	0.992772
	820.013	0.99413	0.996549
	825.013	1.06056	1.00487
	830.013	1.15271	1.01566
	835.013	1.27132	1.029
	840.013	1.39135	1.03677
	845.013	1.52834	1.05082
	850.013	1.66361	1.05906
	855.013	1.79532	1.07021
	860.013	1.91387	1.07868
	865.013	2.01041	1.08803
	870.013	2.08117	1.09217
	875.013	2.13826	1.09745
	880.013	2.1815	1.09867
	885.013	2.21258	1.10263
	890.014	2.24322	1.10848
	895.014	2.2676	1.11329
	900.014	2.28365	1.11759
	905.014	2.30259	1.12632
	910.014	2.29809	1.1285
	915.014	2.29811	1.13278
	920.014	2.28716	1.13127
	925.014	2.2832	1.13103
	930.014	2.28642	1.13325
	935.014	2.27642	1.13311
	940.014	2.26641	1.12839
	945.014	2.2579	1.12696
	950.014	2.24457	1.12304
	955.014	2.22593	1.1189
	960.014	2.22173	1.11575
	965.014	2.23001	1.11746
	970.015	2.23247	1.12039
	975.015	2.22121	1.12126
	980.015	2.20014	1.11782
	985.015	2.20002	1.12018
	990.015	2.19329	1.11967
	995.015	2.20067	1.12244
	1000.01	2.20426	1.12735
	1005.01	2.20107	1.12787
	1010.01	2.19746	1.12369
	1015.01	2.17902	1.11741
	1020.01	2.15686	1.11107
	1025.02	2.1388	1.10498
	1030.02	2.1366	1.10373
	1035.02	2.14166	1.10812
	1040.02	2.1359	1.10909
	1045.02	2.11159	1.10492
	1050.02	2.09852	1.1023
	1055.02	2.09327	1.10344
	1060.02	2.09029	1.10424
	1065.02	2.09182	1.10767
	1070.02	2.0878	1.10847
	1075.02	2.08537	1.10695
	1080.02	2.07188	1.10193
	1085.02	2.0536	1.09706
	1090.02	2.04408	1.09581
	1095.02	2.0306	1.09301

## Sheet: Fig 3S1D
	Quantification WB								Quantification WB
	pJNK								peIF2 alpha
		0'		30'		90'				0'		30'		90'
		shSCR	shSTIM1	shSCR	shSTIM1	shSCR	shSTIM1			shSCR	shSTIM1	shSCR	shSTIM1	shSCR	shSTIM1
	1	757.698	1025.77	6532.71	9966.08	1760.79	3923.28		1	4120.05	5618.12	8142.66	12219.6	5007.47	6990.07
	2	697.284	1228.01	6335.47	8749.25	2059.5	4618.93		2	3859.1	5145.42	10155.6	14878.1	6404.54	6164.95
	3	10611.3	11891.9	19484.7	40087.1	11300.7	22759.7		3	3854.83	6423.8	9694	11387.4	6405.97	8306.51
	4	7433.86	14660	13406.3	39114.1	9994.15	18087.1		4	3893.49	4589.02	8597.05	11303.8	5916.56	7886.05
	tubulin								tubulin
		0'		30'		90'				0'		30'		90'
		shSCR	shSTIM1	shSCR	shSTIM1	shSCR	shSTIM1			shSCR	shSTIM1	shSCR	shSTIM1	shSCR	shSTIM1
	1	26575.6	30896	29263.6	27921	30340	31968.5		1	7330.15	5846.08	7518.98	7491.69	7150.98	7831.98
	2	30065.3	32075.3	27100.4	31240.5	30293	33385.8		2	7273.28	7575.81	6185.15	7411.1	7711.57	7719.64
	3	4467.03	1744.08	4761.81	2325.62	4360.98	4238.84		3	4467.03	1744.08	4761.81	2325.62	4360.98	4238.84
	4	4409.93	2540.5	3828.52	2656.1	4077.33	2441.33		4	4409.93	2540.5	3828.52	2656.1	4077.33	2441.33
	pJNK/tubulin								peIF2 alpha/tubulin
		0'		30'		90'				0'		30'		90'
		shSCR	shSTIM1	shSCR	shSTIM1	shSCR	shSTIM1			shSCR	shSTIM1	shSCR	shSTIM1	shSCR	shSTIM1
	1	0.0285111	0.0332007	0.223236	0.356939	0.0580353	0.122723		1	0.562069	0.961007	1.08295	1.63109	0.700249	0.892504
	2	0.0231923	0.0382853	0.233778	0.280061	0.0679859	0.13835		2	0.530587	0.67919	1.64193	2.00754	0.83051	0.798606
	3	2.37547	6.81844	4.09187	17.2372	2.59132	5.36933		3	0.862951	3.6832	2.03578	4.89651	1.46893	1.95962
	4	1.68571	5.77054	3.50171	14.7261	2.45115	7.40874		4	0.882891	1.80635	2.24553	4.25576	1.45109	3.23023
	pJNKtubulin normalized by control								peIF2 alpha/loading control normalized by tubulin
		0'		30'		90'				0'		30'		90'
		shSCR	shSTIM1	shSCR	shSTIM1	shSCR	shSTIM1			shSCR	shSTIM1	shSCR	shSTIM1	shSCR	shSTIM1
	1	1.01825	1.18574	7.97273	12.7478	2.07269	4.38297		1	1.0037	1.71608	1.93383	2.91266	1.25044	1.59376
	2	0.828297	1.36733	8.3492	10.0022	2.42807	4.94107		2	0.947476	1.21284	2.93201	3.58489	1.48305	1.42608
	3	1.00231	2.87698	1.72653	7.27308	1.09338	2.26554		3	1.00343	4.28279	2.36718	5.69361	1.70806	2.27863
	4	0.71127	2.43483	1.47751	6.21356	1.03424	3.12605		4	1.02662	2.10041	2.61108	4.94856	1.68731	3.75608
	Average	0.890032	1.96622	4.88149	9.05915	1.6571	3.67891		Average	0.995305	2.32803	2.46103	4.28493	1.53222	2.26364
	SD	0.146985	0.819938	3.79129	2.93161	0.700675	1.20996		SD	0.0336871	1.3529	0.420745	1.26464	0.213531	1.06111
	SE	0.0734926	0.409969	1.89564	1.4658	0.350337	0.604981		SE	0.0168436	0.67645	0.210372	0.632321	0.106766	0.530554
	N	4	4	4	4	4	4		N	4	4	4	4	4	4
			pJNK, unpaired t test between:			p-value					peIF2, unpaired t test between:			p-value
			0'	shSCR	shSTIM1	0.0415	*				0'	shSCR	shSTIM1	n.s
			30'	shSCR	shSTIM1	n.s					30'	shSCR	shSTIM1	0.03
			90'	shSCR	shSTIM1	0.027	#				90'	shSCR	shSTIM1	n.s
