# Supplementary material for: Defective STIM-mediated store operated Ca2+ entry in hepatocytes leads to metabolic dysfunction in obesity
Source: eLife. 2017 Dec 15;6:e29968. doi: 10.7554/eLife.29968 (PMC5777820; doi:10.7554/eLife.29968)
Supplement: Figure 3—figure supplement 2—source data 1. [file elife-29968-fig3-figsupp2-data1.xlsx]

## Sheet: Fig3 S2A
		STIM1			non specific band			Ratio STIM1/ non specific band			Ratio STIM1/non specific band normalized by control
		WT	het	STIM1Δ Liver	WT	het	STIM1Δ Liver	WT	het	STIM1Δ Liver	WT	het	STIM1Δ Liver
	1	20574.1	14805.9	3801.52	10413.7	9403.72	11127.8	1.97568	1.57447	0.341624	0.997816	0.795187	0.172538
	2	22954.5	15927.9	3164.03	12341.3	9051.48	10838	1.85997	1.7597	0.291939	0.939381	0.88874	0.147444
	3	21142.4	16954.3	2337.79	12122	12090.4	8537.18	1.74413	1.4023	0.273836	0.880874	0.708234	0.138301
	4	21460.8		2811.74	10203.8		8403.43	2.10322		0.334594	1.06223		0.168987
		17115		1556.36	6512.65		5016.01	2.62796		0.310277	1.32725		0.156706
	Average										0.939357	0.797387	0.152761
	SD										0.0778056	0.0902731	0.0165926
	SE										0.0347957	0.0521192	0.00677391
	N										5	3	6
											p value	*	< 0.0001
		STIM2			non specific band			Ratio STIM2/ non specific band			Ratio STIM2/non specific band normalized by control
		WT	het	STIM1Δ Liver	WT	het	STIM1Δ Liver	WT	het	STIM1Δ Liver	WT	het	STIM1Δ Liver
	1	4001.26	3957.84	6413.84	10413.7	9403.72	11127.8	0.384229	0.42088	0.576382	1.01113	1.10758	1.51679
	2	4812.45	4578.13	7985.96	12341.3	9051.48	10838	0.389946	0.505789	0.736847	1.02617	1.33102	1.93907
	3	3891.08	5997.26	5023.72	12122	12090.4	8537.18	0.320993	0.496036	0.588452	0.844719	1.30536	1.54856
	4	3247.01		5983.26	10203.8		8403.43	0.318215		0.712002	0.837409		1.87369
		3371.77		5270.08	6512.65		5016.01	0.517726		1.05065	1.36244		2.76487
	Average										0.960674	1.24799	1.66814
	SD										0.102758	0.122271	0.21779
	SE										0.0459547	0.0705934	0.0889125
	N										5	3	6
											p value	*	0.0057

## Sheet: Fig3 S2B
	Body weight gain over time
		CHOW						HFD
		WT			STIM1Δ Liver			WT			STIM1Δ Liver
	age (weeks)	mean	SD	N	mean	SD	N	mean	SD	N	mean	SD	N
	4.5	18.86	1.27852	5	19.1875	0.832474	8
	5.5	20.3	0.721803	5	20.325	0.50806	8	21.5381	0.248182	21	21.1833	0.224227	6
	6.5	23.06	0.722219	5	23.2375	0.556435	8	21.4952	0.252556	21	21.3667	0.33731	6
	7.8	24.46	0.646993	5	24.3375	0.546396	8	26.0191	0.384993	21	25.5833	0.572955	6
	8.5	24.94	0.59716	5	25.0375	0.63413	8	28.5286	0.484431	21	28.3833	0.760007	6
	9.5	24.82	0.601166	5	24.4688	0.578555	8	30.8857	0.553701	21	30.45	0.823711	6
	10.5	26.28	0.664379	5	25.975	0.651578	8	31.719	0.605358	21	31.0833	0.870791	6
	11.5	26.64	0.669776	5	26.45	0.60208	8	33.7952	0.683251	21	33.8	1.10242	6
	12.5	27.34	0.73253	5	26.875	0.547315	8	36.0762	0.759665	21	35.8	0.975363	6
	13.5	26.58	0.808332	5	26.6	0.543796	8	38.4952	0.855917	21	38.1667	1.18678	6
	14.5	28.32	0.842259	5	28.35	0.564105	8	39.6143	0.920825	21	39.15	1.21648	6
	15.5	28.48	0.79712	5	28.625	0.608203	8	41.9667	0.932389	21	41.7833	1.38357	6
	16.5	27.94	1.32235	5	28.8625	0.5843	8	43.2381	0.941616	21	43.0833	1.43815	6
	17.5	26.96	0.76	5	27.4375	0.716374	8	44.5619	0.881759	21	44.1333	1.30452	6
	18.5	29.74	0.677938	5	30.3375	0.769726	8	45.3524	0.803434	21	44.8833	1.12232	6
	19.5	29.76	0.679411	5	29.8625	0.737016	8	45.5095	0.740042	21	44.8167	0.947072	6
	20.5	30.02	0.617576	5	29.7125	0.714752	8	46.3667	0.76958	21	45.4667	0.968045	6

## Sheet: Fig 3S2C
		Glucose tolerance test
		WT
		time(min)	1	2	3	4	5	6	7	8	9	10	mean	SD	SE	N
		0	105	100	106	135	109	93	122	90	122	102	108.4	14.0728	4.45022	10
		15	369	338	405	436	338	306	361	295	335	261	344.4	51.623	16.3246	10
		30	453	385	471	508	421	372	521	351	473	399	435.4	58.5039	18.5006	10
		60	284	311	400	267	391	350	437	291	373	259	336.3	62.2987	19.7006	10
		90	238	250	319	270	265	192	280	174	282	177	244.7	49.0375	15.507	10
		120	213	206	205	199	198	199	285	189	245	169	210.8	32.3206	10.2207	10
		Glucose tolerance test
		STIM1 KO
		time(min)	1	2	3	4	5	6	7	mean	SD	SE	N	p value
		0	105	126	108	140	155	162	139	133.571	21.8545	8.26022	7	n.s
		15	300	323	324	282	345	376	360	330	32.9899	12.469	7	n.s
		30	371	432	409	508	467	538	416	448.714	58.8606	22.2472	7	n.s
		60	312	400	305	472	457	572	516	433.429	100.349	37.9284	7	*p=0.02
		90	229	273	276	447	268	395	412	328.571	86.4424	32.6722	7	*p=0.02
		120	199	198	200	454	235	377	220	269	103.399	39.0811	7	n.s
														Unpaired t test between WT and STIM1 KO

## Sheet: Fig 3S2D
				Quantification WB A.U.						Quantification WB A.U.
				pIR						AKT
				WT		STIMKO				WT		STIMKO
				PBS	Insulin	PBS	Insulin			PBS	Insulin	PBS	Insulin
				1.0001	4.9956	1.1688	2.5988			1	7.2014	0.3986	4.6593
					4.8247	1.073	2.2985				7.4514	0.4049	3.8582
					4.4071		3.8792				7.0141		6.1428
							3.5768						6.4663
							3.8125						5.9941
							3.1726						6.1166
			Average	1.0001	4.74247	1.1209	3.22307		Average	1	7.2223	0.40175	5.53955
			SD		0.302745		0.655767		SD		0.219398		1.03578
			SE		0.17479		0.267716		SE		0.126669		0.422854
			N	1	3	2	6		N	1	3	2	6
			Unpaired t test between WT Insulin versus STIM1 KO insulin						Unpaired t test between WT Insulin versus STIM1 KO insulin
							p=0. 007						p=0. 03

## Sheet: Fig3 S2E
	Tg measurments
		ug/mg tissue
		WT	STIM1 KO
	1	21.3359	60.7077
	2	42.2755	70.506
	3	58.4922	56.1859
	4	64.4555	51.6415
	5	67.2215	61.3947
	6	38.2984	51.2105
	7	22.3712	30.309
	8	55.0597
	9	32.2027
	10	19.1651
	11	45.5893
	Average	42.4061	54.565
	SD	18.3374	12.5782
	SE	5.52893	4.75413
	N	11	7
	p value		0.13

## Sheet: Fig3 S2F
	Glucose tolerance test
	WT
	time(min)	1	2	3	4	5	6	7	8	9	10	11	mean	SD	SE	N
	0	143	124	157	123	127	153	163	156	119	114	152	139.182	5.41012	1.63121	11
	15	429	388	404	439	520	438	441	493	317	405	408	425.636	16.0806	4.84849	11
	30	459	432	464	378	500	486	504	477	391	379	355	438.636	16.3353	4.92527	11
	60	326	349	431	335	344	331	416	392	292	362	294	352	13.6448	4.11408	11
	90	295	300	367	272	233	263	368	312	237	260	279	289.636	13.7353	4.14136	11
	STIM1Δ Liver
	time(min)	1	2	3	4	5	6	7	8	9	10	11	12	13	14	15	16	mean	SD	SE	N
	0	154	145	163	161	138	92	100	175	154	163	140	131	126	177	153	186	147.375	6.4903	1.62257	16
	15	472	524	483	321	554	425	424	419	487	527	432	340	440	481	499	469	456.062	15.7751	3.94378	16
	30	581	567	664	339	552	342	383	423	344	418	539	454	390	607	448	362	463.312	26.5841	6.64602	16
	60	591	697	718	367	348	299	243	284	206	302	462	446	286	600	540	362	421.938	40.6946	10.1737	16
	90	468	511	745	275	331	231	301	255	242	253	324	354	258	667	366	291	367	38.5829	9.64573	16

## Sheet: Fig3 S2G
		Quantification WB A.U.						Quantification WB A.U.
		pIR						AKT
		WT		STIMKO				WT		STIMKO
	1	PBS	Insulin	PBS	Insulin			PBS	Insulin	PBS	Insulin
	2	0.119582	0.3674	0.0791905	0.800461			0.0812671	0.911664	0.176585	1.42767
	3	0.0573877	0.704875	0.0336387	0.862914			0.180744	1.13754	0.164602	1.34488
	4	0.0843755	0.456961		1.09109			0.159392	1.1006		1.44042
	5		0.993141		0.306746				1.30201		0.935367
	6				0.421278						1.06621
	Average	0.0871149	0.630594	0.0564146	0.696498		Average	0.140468	1.11295	0.170593	1.24291
	SD		0.2807		0.324754		SD		0.160224		0.228772
	SE		0.14035		0.145234		SE		0.0925055		0.0933957
	N	3	4	2	5		N	3	4	2	5
	Unpaired t test between WT Insulin versus STIM1 KO insulin						Unpaired t test between WT Insulin versus STIM1 KO insulin
					n.s						n.s

## Sheet: Fig3 S2H
	Tg measurments
	ug/mg tissue
		WT	STIM1KO
	1	174.2	121.1
	2	118.2	291.9
	3	230.8	101.1
	4	199.4	236.5
	5	287.4	233.7
	6	230.8	237.1
	Average	206.8	203.567
	SD	57.6469	75.1266
	SE	23.5343	30.6703
	N	6	6
	p value	0.93

## Sheet: Fig3 S2I
	Quantification of steatosis								mean	SD	SE	N
	Microvesicular steatosis	WT	67.5	82.5	52.5	35	42.5	75	59.1667	18.8193	7.68295	6
		STIM1 -/-	95	99	95	80			92.25	8.38153	4.19076	4
	Macrovesicular steatosis	WT	32.5	17.5	47.5	65	57.5	25	40.8333	18.8193	7.68295	6	p=0.01
		STIM1 -/-	5	1	5	20			7.75	8.38153	4.19076	4	p=0.01
													* WT versus STIM1 -/- in both conditions
